# Supplementary material for: Infants predict expressers’ cooperative behavior through facial expressions
Source: PLoS One. 2017 Oct 4;12(10):e0185840. doi: 10.1371/journal.pone.0185840 (PMC5627948; doi:10.1371/journal.pone.0185840)
Supplement: S1 Dataset — (XLSX) [file pone.0185840.s004.xlsx]

## Sheet: Experiment 1
ID	Age	Gender	Condition	Order of presentation	Happy model	Happy	Angry
1	10	M	help	0	0	13.4468	17.4063
2	10	M	help	0	1	13.2021	15.5934
3	10	M	help	1	0	10.8442	10.5328
4	10	M	help	1	1	17.9958	16.2162
5	10	F	help	0	0	16.2941	17.0838
6	10	F	help	0	1	14.2031	19.4305
7	10	F	help	1	0	15.0706	14.0029
8	10	F	help	1	1	17.0393	19.5195
9	10	M	hinder	0	0	15.5155	17.195
10	10	M	hinder	0	1	15.8937	15.3598
11	10	M	hinder	1	0	14.1808	16.1384
12	10	M	hinder	1	1	10.0434	12.4124
13	10	F	hinder	0	0	19.5195	19.8309
14	10	F	hinder	0	1	13.3244	13.7804
15	10	F	hinder	1	0	14.0585	13.1465
16	10	F	hinder	1	1	17.8178	6.91803
ID	Age	Gender	Condition	Order of presentation	Happy model	Happy	Angry
1	14	M	help	0	0	14.4478	17.8957
2	14	M	help	0	1	17.0393	17.3729
3	14	M	help	1	0	15.4488	14.3699
4	14	M	help	1	1	11.1434	18.6064
5	14	F	help	0	0	15.3487	18.6186
6	14	F	help	0	1	25.5033	24.5579
7	14	F	help	1	0	17.0159	21.6539
8	14	F	help	1	1	7.26282	12.9574
9	14	M	hinder	0	0	11.6561	4.28206
10	14	M	hinder	0	1	13.3467	19.3416
11	14	M	hinder	1	0	17.1171	16.4609
12	14	M	hinder	1	1	12.012	15.0039
13	14	F	hinder	0	0	12.4791	8.24157
14	14	F	hinder	0	1	9.96441	6.92804
15	14	F	hinder	1	0	13.3344	12.4669
16	14	F	hinder	1	1	12.9685	13.102

## Sheet: Experiment 2
ID	Age	Gender	Condition	Order of presentation	Happy model	Happy	Angry
1	6	M	help	0	0	13.7471	14.2142
2	6	M	help	0	1	2.51362	12.6015
3	6	M	help	1	0	6.71783	9.42053
4	6	M	help	1	1	4.1041	2.6026
5	6	M	help	0	0	1.42365	4.07074
6	6	F	help	0	1	6.38416	10.4883
7	6	F	help	1	0	2.88066	8.3528
8	6	F	help	1	1	6.31743	6.49538
9	6	M	hinder	0	0	6.72895	2.3023
10	6	M	hinder	0	1	7.97464	7.21833
11	6	M	hinder	1	0	7.96352	6.98476
12	6	M	hinder	1	1	5.26082	6.23957
13	6	F	hinder	0	0	2.05761	1.61272
14	6	F	hinder	0	1	0.489378	0.978757
15	6	F	hinder	1	0	3.47014	4.83817
16	6	F	hinder	1	1	3.32555	3.59248
