# Supplementary material for: Infants predict expressers’ cooperative behavior through facial expressions
Source: PLoS One. 2017 Oct 4;12(10):e0185840. doi: 10.1371/journal.pone.0185840 (PMC5627948; doi:10.1371/journal.pone.0185840)
Supplement: S2 Dataset — To examine whether adults identify any emotion by looking at the models in profile in the test-event movie, we conducted additional research. Thirty-eight undergraduate students (mean age = 19.3, range = 19–20, 30 male and 8 female) participated in this research. All participants provided their informed consent before the research began and participated in a group. Participants were asked to label the models’ facial expressions freely using emotional words. Four types of test-event movies (2 models × 2 behaviors) were presented at the predetermined order. The presentation order of stimuli was decided by using randomly generated numbers. All test event movies were labelled as “no emotion” or “neutral” over 65.7% of the time (mean = 79.6, range = 65.7%–89.4%). (XLSX) [file pone.0185840.s005.xlsx]

## Sheet: Sheet1
	ModelA hinder	ModelB help	Model B hinder	Model A help
ID	Movie 1	Movie 2	Movie 3	Movie 4	sex	age
1	none	none	none	none	M	20
2	none	none	none	none	M	20
3	none	none	none	none	M	19
4	anger	none	none	none	M	20
5	disgust	none	none	none	M	19
6	none	none	none	none	F	19
7	none	none	none	none	M	20
8	none	none	none	none	M	19
9	none	none	none	none	M	19
10	none	none	none	none	M	20
11	none	none	angry	surprised	M	19
12	angry	sad	angry	none	F	20
13	none	none	none	none	M	19
14	none	none	none	angry	M	19
15	angry	angry	sad	none	M	19
16	none	none	none	none	M	20
17	none	none	none	none	F	19
18	none	neutral	happy	surprised	F	19
19	none	none	none	none	M	19
20	none	none	none	none	M	19
21	none	none	none	none	M	19
22	none	none	none	none	M	19
23	none	none	negative	none	M	19
24	none	none	none	none	M	19
25	surprised	none	none	none	M	20
26	surprised	sad	angry	none	F	19
27	angry	none	angry	none	F	19
28	irritated	none	none	none	F	19
29	none	none	angry	surprised	M	19
30	none	none	none	none	M	19
31	displeasure	none	not happy	none	M	19
32	none	none	angry	none	M	20
33	none	none	none	none	M	20
34	angry	none	none	none	M	19
35	none	none	displeasure	none	M	19
36	none	none	none	none	M	19
37	neutral	happy	irritated	none	F	19
38	none	none	angry	none	M	21
